# Supplementary material for: The influence of different deep-sea coral habitats on sediment macrofaunal community structure and function
Source: PeerJ. 2018 Jul 20;6:e5276. doi: 10.7717/peerj.5276 (PMC6055693; doi:10.7717/peerj.5276)
Supplement: Supplemental Information 2 — Each data point is a compilation of individual vertical fraction data where density represent the scaled sum of individuals and diversity metrics on whole core totals. [file peerj-06-5276-s002.xlsx]

## Sheet: Metadata
Authors:	Jill R. Bourque
	Amanda W.J. Demopoulos
Institution:	U.S. Geological Survey Wetland and Aquatic Research Center
	7920 NW 71st St
	Gainesville, FL 32653
Contact:	jbourque@usgs.gov
Table contains compiled core data.
Full raw data can be found at:	https://doi.org/10.5066/F7TH8KXD
Header Name	Description
CoreID	Unique identifier for each infaunal core
Site	Bureau of Ocean Energy Management (BOEM) Lease Block designation for sample collection location
Coral	Coral habitat that the core was collect near. Lophelia=Lophelia pertusa; Madrepora=Madrepora oculata; Octocoral=single or mixed octocoral species
Location	Proximity to coral habitat where core was collected. Near=Core was collected <1 m from coral habitat; Background=Core was collected >14 m from coral habitat
Depth	Bathymetric depth in meters of sample collection location
Density	Macrofaunal density (individuals m-2) of infaunal core
Diversity	Shannon diversity (H'loge) of infaunal core
Evenness	Taxa evenness (Pielou's J') of infaunal core
ES5	Rarefaction; estimated number of taxa observed when 5 individuals are collected
ES10	Rarefaction; estimated number of taxa observed when 10 individuals are collected. Blank cells indicate <10 individuals were sampled from core
ES20	Rarefaction; estimated number of taxa observed when 20 individuals are collected. Blank cells indicate <20 individuals were sampled from core

## Sheet: Bourque_etal_GOM_Corals_Supp1
CoreID	Site	Coral	Location	Depth	Density	Diversity	Evenness	ES5	ES10	ES20
AT26-14-4705-046	MC885	Madrepora	Near	634	16429.7	2.84064	0.893829	4.39522	7.8245	13.3282
AT26-14-4705-047	MC885	Octocoral	Near	635	9794.63	2.44929	0.883395	4.2043	7.26462	12.0234
AT26-14-4706-058	AT357	Octocoral	Near	1050	9794.63	2.10172	0.845793	3.86965	6.19264	9.34793
AT26-14-4706-059	AT357	Octocoral	Near	1054	2211.69	1.74787	0.975504	4.52381	6
DD10-PC04	AT357	Madrepora	Near	1051	8530.81	2.21827	0.840554	3.93247	6.69399	11.2758
DD10-PC05	AT357	Madrepora	Near	1051	9162.72	2.20069	0.833892	3.88625	6.57253	10.9179
DD10-PC08	AT357	Madrepora	Near	1051	8530.81	2.13645	0.859771	3.96244	6.37618	9.86408
DD10-PC12	AT357	Octocoral	Near	1048	12006.3	2.56103	0.90393	4.31869	7.44009	11.9213
DD10-PC13	AT357	Octocoral	Near	1048	14849.9	2.94855	0.927785	4.57637	8.29077	14.0585
DD10-PC15	AT357	Octocoral	Near	1048	14218	2.61788	0.905724	4.36183	7.50076	11.7581
DD18-PC03	MC036	Octocoral	Near	1094	17693.5	2.85183	0.897351	4.44815	7.84224	12.8751
DD18-PC06	MC036	Octocoral	Near	1094	12006.3	2.55256	0.90094	4.2786	7.42316	12.0881
DD18-PC08	MC036	Octocoral	Near	1094	18009.5	2.79985	0.905793	4.42849	7.77964	12.6569
DD18-PC15	MC036	Octocoral	Near	1095	15165.9	2.95972	0.919489	4.55212	8.23129	14.0248
DD18-PC16	MC036	Octocoral	Near	1095	17061.6	2.92185	0.931864	4.55767	8.18295	13.5201
DD18-PC17	MC036	Octocoral	Near	1095	21485	2.85098	0.897083	4.41323	7.75682	12.6943
DD20-PC03	MC507	Octocoral	Near	1043	19905.2	2.69502	0.899621	4.34413	7.47701	11.8107
DD20-PC04	MC507	Octocoral	Near	1043	17377.6	2.63112	0.878288	4.30538	7.32705	11.4266
DD20-PC08	MC507	Octocoral	Near	1043	23696.7	2.24495	0.776698	3.81553	6.02518	8.95851
DD21-PC15	MC203	Octocoral	Near	919	16745.7	2.9184	0.930763	4.5441	8.16636	13.6268
DD21-PC16	MC203	Octocoral	Near	919	24012.6	2.88204	0.906856	4.42967	7.81708	12.8122
DD21-PC17	MC203	Octocoral	Near	919	16429.7	2.98832	0.928373	4.59226	8.31693	13.9744
DD24-PC04	MC118	Madrepora	Near	887	27488.2	2.43983	0.828625	4.0367	6.60606	9.9713
DD24-PC06	MC118	Madrepora	Near	887	23064.8	2.79056	0.916584	4.42111	7.70439	12.234
DD24-PC08	MC118	Madrepora	Near	887	25592.4	2.95337	0.89609	4.47284	7.91668	12.9519
DD24-PC12	MC118	Octocoral	Near	888	28436	2.99715	0.931116	4.54247	8.12033	13.2882
DD24-PC15	MC118	Octocoral	Near	888	18325.4	2.95763	0.943273	4.59205	8.29029	13.706
DD24-PC17	MC118	Octocoral	Near	888	26224.3	2.9326	0.900095	4.49469	7.94262	12.7903
DD26-PC02	VK826	Lophelia	Near	464	23696.7	2.72208	0.856525	4.25937	7.31255	11.7337
DD26-PC03	VK826	Lophelia	Near	464	23064.8	2.70532	0.85125	4.18235	7.21809	11.9008
DD26-PC04	VK826	Lophelia	Near	464	19905.2	3.1471	0.934608	4.63741	8.50927	14.6435
DD26-PC14	VK826	Lophelia	Near	464	18325.4	2.8221	0.887995	4.41801	7.73714	12.605
DD29-PC04	VK906	Lophelia	Near	402	19905.2	2.41596	0.835866	4.06892	6.63473	9.97096
DD29-PC05	VK906	Lophelia	Near	402	18325.4	2.7684	0.882924	4.38867	7.62124	12.2064
DD29-PC07	VK906	Lophelia	Near	402	17377.6	2.40393	0.848483	4.08397	6.67488	10.0885
DD29-PC13	VK906	Lophelia	Near	392	28436	3.04649	0.89571	4.50816	8.04845	13.3458
DD29-PC14	VK906	Lophelia	Near	392	21800.9	2.89147	0.898287	4.45912	7.86153	12.7885
DD29-PC15	VK906	Lophelia	Near	392	24012.6	2.469	0.824173	4.04685	6.65666	10.2241
NA028-046-PC1	MC118	Madrepora	Near	884	21485	2.39385	0.844924	4.01467	6.5849	10.0529
NA028-048-PC3	MC118	Madrepora	Near	884	21485	1.6617	0.668716	3.1013	4.44586	6.37097
NA028-049-PC2	MC118	Madrepora	Near	884	19905.2	1.51028	0.629837	2.86658	4.2009	6.13887
NA028-051-PC5	MC118	Madrepora	Near	883	15481.8	1.79313	0.699088	3.2188	5.05057	7.82227
NA028-084-PC4	AT357	Madrepora	Near	1049	8846.76	2.54562	0.964594	4.51262	7.92125	12.1897
NA028-085-PC1	AT357	Madrepora	Near	1049	13902.1	2.81283	0.909993	4.45731	7.96658	13.5143
NA028-086-PC2	AT357	Madrepora	Near	1049	10110.6	2.69083	0.949745	4.5543	8.12521	13.1233
NA028-105-PC1	AT357	Madrepora	Near	1054	6319.12	2.31957	0.933466	4.36739	7.50929	12
NA028-106-PC2	AT357	Madrepora	Near	1054	23380.7	2.16724	0.800294	3.79465	5.87217	8.47527
NA028-108-PC4	AT357	Madrepora	Near	1054	9162.72	2.0669	0.861962	3.87564	6.14551	9.15925
NA043-020	MC036	Octocoral	Near	1094	12006.3	2.72526	0.909714	4.44487	7.85263	13.0314
NA043-021	MC036	Octocoral	Near	1094	1579.78	1.60944	1	5
NA043-022	MC036	Octocoral	Near	1094	7266.98	2.28369	0.919023	4.24072	7.197	11.1694
NA043-024	MC036	Octocoral	Near	1094	7898.89	2.47707	0.93862	4.43834	7.73636	12.2949
RB10-D527-PC01	MC885	Madrepora	Near	633	7582.94	2.73011	0.96361	4.68379	8.65119	14.9308
RB10-D527-PC02	MC885	Madrepora	Near	633	7266.98	2.17431	0.906757	4.15544	6.86953	10.6667
RB10-D527-PC09	MC885	Madrepora	Near	633	12006.3	2.77534	0.926433	4.52615	8.09657	13.5183
RB10-D530-PC01	GB299	Octocoral	Near	362	10742.5	2.78501	0.929659	4.54972	8.18445	13.7997
RB10-D530-PC02	GB299	Octocoral	Near	361	9794.63	2.59819	0.959432	4.51606	7.97482	12.5643
RB10-D530-PC03	GB299	Octocoral	Near	361	9162.72	2.42357	0.918345	4.32194	7.34604	11.3575
RB10-D530-PC04	GB299	Octocoral	Near	361	5687.2	2.50529	0.976741	4.6732	8.52941	13
RB10-D530-PC05	GB299	Octocoral	Near	340	6635.07	2.35947	0.949519	4.41771	7.63033	11.7143
RB10-D530-PC07	GB299	Octocoral	Near	340	7582.94	1.96579	0.819799	3.69335	6.07689	9.78788
RB10-D530-PC09	GB299	Octocoral	Near	362	7898.89	2.16529	0.871378	4.00053	6.63615	10.4996
RB10-D530-PC10	GB299	Octocoral	Near	362	6635.07	2.28142	0.918111	4.27657	7.27679	11.619
RB10-D532-PC07	GC140	Octocoral	Near	263	14218	2.67159	0.891797	4.3454	7.53864	12.2548
RB10-D532-PC10	GC140	Octocoral	Near	263	11058.5	2.86706	0.941709	4.61621	8.41119	14.3229
RB10-D533-PC07	GC249	Octocoral	Near	789	22748.8	1.96901	0.727096	3.45622	5.25361	7.8265
RB10-D533-PC08	GC249	Octocoral	Near	789	30015.8	2.18779	0.756922	3.68083	5.83397	8.7844
RB10-D533-PC09	GC249	Octocoral	Near	789	27172.2	2.42806	0.824625	4.0429	6.57758	9.81401
RB10-D538-PC01	MC118	Madrepora	Near	883	6319.12	2.28995	0.921544	4.30192	7.4048	12
RB10-D538-PC02	MC118	Madrepora	Near	883	11374.4	2.82653	0.959955	4.64905	8.50626	14.3491
RB10-D538-PC04	MC118	Madrepora	Near	882	6951.03	2.28417	0.919217	4.26434	7.22693	11.3506
RB10-D538-PC05	MC118	Madrepora	Near	883	12954.2	2.7093	0.937354	4.49301	7.92877	12.6916
RB10-D538-PC06	MC118	Madrepora	Near	882	12006.3	2.75238	0.934771	4.52003	8.0513	13.1751
RB10-D538-PC08	MC118	Madrepora	Near	882	15797.8	2.41518	0.835596	4.0118	6.71826	10.7189
RB13-D457-PC03	AT47	Madrepora	Near	840	7266.98	2.41334	0.940892	4.43222	7.71155	12.2641
RB13-D457-PC04	AT47	Madrepora	Near	840	3475.51	2.01981	0.971326	4.45455	7.54545	8
RB13-D457-PC05	AT47	Madrepora	Near	840	4423.38	2.04493	0.930688	4.22577	7.15285	9
RB13-D457-PC06	AT47	Madrepora	Background	837	13902.1	2.43428	0.87798	4.18492	6.95097	10.5746
RB13-D457-PC09	AT47	Madrepora	Background	837	17693.5	2.4393	0.900757	4.21893	6.96656	10.1698
RB13-D457-PC10	AT47	Madrepora	Background	837	11058.5	2.50336	0.948581	4.39725	7.53477	11.3533
RB13-D459-PC01	GB299	Octocoral	Near	359	11058.5	2.5806	0.876432	4.24572	7.43808	12.6966
RB13-D459-PC02	GB299	Octocoral	Background	355	12006.3	2.5194	0.889239	4.27205	7.29461	11.6633
RB13-D459-PC03	GB299	Octocoral	Background	355	7266.98	2.23139	0.930562	4.23602	7.00678	10.3123
RB13-D459-PC04	GB299	Octocoral	Near	359	8846.76	2.36627	0.922539	4.28187	7.23168	11.0258
RB13-D459-PC05	GB299	Octocoral	Background	355	9162.72	2.70977	0.956429	4.59749	8.30397	13.7123
RB13-D459-PC06	GB299	Octocoral	Near	359	6951.03	2.53937	0.962225	4.58009	8.20779	13.2554
RB13-D459-PC07	GB299	Octocoral	Near	359	8530.81	2.4639	0.909842	4.31564	7.5291	12.4154
RB13-D459-PC08	GB299	Octocoral	Near	359	10426.5	2.5467	0.918528	4.38698	7.57342	11.9656
RB13-D459-PC09	GB299	Octocoral	Background	355	8214.85	2.66453	0.961027	4.61154	8.33846	13.7154
RB13-D459-PC10	GB299	Octocoral	Background	355	7898.89	2.43244	0.94834	4.41254	7.64565	11.7956
RB13-D464-PC01	MC751	Lophelia	Near	440	11690.4	2.85661	0.95356	4.62362	8.40677	14.0498
RB13-D464-PC02	MC751	Lophelia	Near	440	11058.5	2.63189	0.949255	4.48912	7.88657	12.4093
RB13-D464-PC05	MC751	Lophelia	Near	440	8846.76	2.583	0.931619	4.45204	7.89212	13.041
RB13-D464-PC08	MC751	Lophelia	Background	431	13270.1	2.45183	0.905384	4.23609	7.11763	10.859
RB13-D464-PC09	MC751	Lophelia	Background	431	13586.1	2.52865	0.892502	4.27684	7.26897	11.3525
RB13-D465-PC01	VK906	Lophelia	Near	388	21485	2.40369	0.866948	4.09576	6.68935	9.92251
RB13-D465-PC02	VK906	Lophelia	Near	388	22748.8	2.54144	0.863132	4.19899	7.00245	10.6085
RB13-D465-PC03	VK906	Lophelia	Near	388	12006.3	2.06925	0.862944	3.8193	6.06898	8.79496
RB13-D465-PC04	VK906	Lophelia	Near	393	23380.7	1.99649	0.756517	3.47682	5.512	8.35088
RB13-D465-PC05	VK906	Lophelia	Near	393	20853.1	2.63977	0.896527	4.32485	7.36891	11.334
RB13-D465-PC06	VK906	Lophelia	Background	432	23064.8	2.75994	0.880224	4.35751	7.51149	11.8881
RB13-D465-PC07	VK906	Lophelia	Background	432	20853.1	2.82423	0.900727	4.39636	7.70469	12.6049
RB13-D465-PC08	VK906	Lophelia	Background	432	26856.2	3.01001	0.868505	4.44439	7.85033	12.9801
RB13-D465-PC10	VK906	Lophelia	Near	393	21169	1.81246	0.755854	3.34279	5.07232	7.27149
RB13-D466-PC01	VK826	Lophelia	Near	475	25276.5	2.48154	0.828359	4.06229	6.68116	10.2618
RB13-D466-PC02	VK826	Lophelia	Near	475	33491.3	2.32266	0.775324	3.87976	6.13806	9.03859
RB13-D466-PC03	VK826	Lophelia	Near	475	17061.6	2.94305	0.903304	4.49053	8.04187	13.6113
RB13-D466-PC05	VK826	Lophelia	Near	470	21169	2.83903	0.861397	4.33374	7.54844	12.463
RB13-D466-PC06	VK826	Lophelia	Near	470	30331.8	2.33827	0.735755	3.73784	5.99454	9.38059
RB13-D467-PC02	VK826	Lophelia	Near	480	42970	2.4729	0.778119	3.94013	6.43635	9.85693
RB13-D467-PC05	VK826	Lophelia	Near	480	26224.3	2.03117	0.750049	3.49024	5.56098	8.48022
RB13-D473-PC01	VK906	Lophelia	Near	392	18957.3	2.87078	0.928743	4.50512	8.00416	13.0452
RB13-D473-PC02	VK906	Lophelia	Near	392	15165.9	2.64002	0.881261	4.30866	7.40359	11.8439
RB13-D473-PC04	VK906	Lophelia	Near	392	23380.7	2.94406	0.903613	4.50675	7.99617	12.9994
SJ09-GOM-3725-PC05	VK906	Lophelia	Background	393	11202.4	2.98609	0.916515	4.54983	8.1737	13.6307
SJ09-GOM-BC05	MC751	Lophelia	Background	429	23064.8	2.34548	0.770394	3.81601	6.20374	9.75519
SJ09-GOM-BC06	MC751	Lophelia	Background	427	21169	2.46938	0.81109	4.01891	6.58627	10.2937
SJ09-GOM-BC08	VK906	Lophelia	Background	418	12006.3	2.03071	0.817218	3.73765	5.76918	8.49793
SJ09-GOM-BC12	VK826	Lophelia	Background	470	11690.4	2.41748	0.836392	4.04469	6.83093	11.4125
SJ09-GOM-BC13	VK826	Lophelia	Background	461	21485	2.61948	0.847442	4.14035	7.08038	11.5023
SJ09-GOM-BC14	VK826	Lophelia	Background	472	11058.5	2.26495	0.883038	4.08422	6.6572	9.97236
SJ09-GOM-BC16	VK826	Lophelia	Background	458	18325.4	2.36819	0.819336	3.93497	6.51109	10.258
